# Supplementary material for: Inhaled Corticosteroids and the Risk of Nontuberculous Mycobacterial Pulmonary Disease in Chronic Obstructive Pulmonary Disease: Findings from a Nationwide Population-Based Study
Source: J Pers Med. 2023 Jun 30;13(7):1088. doi: 10.3390/jpm13071088 (PMC10382049; doi:10.3390/jpm13071088)
Supplement: Supplementary file 1 [file jpm-13-01088-s001.zip]

Archive with 1 entries (1 files):
- jpm-2444535-supplementary.pdf
